# Supplementary material for: Effects of methylation-sensitive enzymes on the enrichment of genic SNPs and the degree of genome complexity reduction in a two-enzyme genotyping-by-sequencing (GBS) approach: a case study in oil palm (Elaeis guineensis)
Source: Mol Breed. 2016 Nov 10;36(11):154. doi: 10.1007/s11032-016-0572-x (PMC5104780; doi:10.1007/s11032-016-0572-x)
Supplement: Supplementary file 3 — (XLSX 183 kb) [file 11032_2016_572_MOESM3_ESM.xlsx]

## Sheet: Sheet1
Sample	Enzymes used	Size selection	Bases	Bases with ≥ Q20	Reads	Mapped reads	% Mapped reads
clone 43/9	AatII/MspI	No	528248702	469720034	6049495	4870906	0.8052
clone A	AatII/MspI	No	433483235	370818958	5593959	4819271	0.8615
clone 43/9	AatII/MspI	Yes	618177540	539242055	5294584	4464948	0.8433
clone A	AatII/MspI	Yes	490783099	414708407	4898585	4312760	0.8804
clone 43/9	AatII/MseI	No	658797886	518613418	5735002	5315908	0.9269
clone A	AatII/MseI	No	633194041	500668178	5538205	4875526	0.8803
clone 43/9	AatII/MseI	Yes	572519220	484585655	5181960	4776789	0.9218
clone A	AatII/MseI	Yes	724096275	618869518	6533791	6244483	0.9557
clone 43/9	PstI/MspI	No	584165429	521346694	5939008	5319655	0.8957
clone A	PstI/MspI	No	526651792	470059551	5452114	4048210	0.7425
clone 43/9	PstI/MspI	Yes	536058747	358800631	5772393	4951503	0.8578
clone A	PstI/MspI	Yes	551873070	378033805	5829723	4424651	0.759
clone 43/9	PstI/MseI	No	671407254	588716512	6048585	5823766	0.9628
clone A	PstI/MseI	No	663790401	580194539	5893433	5549055	0.9416
clone 43/9	PstI/MseI	Yes	638930360	532890316	4356876	4185719	0.9607
clone A	PstI/MseI	Yes	646851369	535574150	4456558	4174446	0.9367
clone 43/9	SphI/MspI	No	549544731	469363377	4948602	4657603	0.9412
clone A	SphI/MspI	No	479075226	411416551	4306622	3879021	0.9007
clone 43/9	SphI/MspI	Yes	858034906	706458273	5928258	5643770	0.952
clone A	SphI/MspI	Yes	864060899	701023813	6093493	5577373	0.9153
clone 43/9	SphI/MseI	No	643257690	568491956	6208798	5954921	0.9591
clone A	SphI/MseI	No	499505929	444920039	4796375	4635674	0.9665
clone 43/9	SphI/MseI	Yes	919091297	787751066	6488253	6248330	0.963
clone A	SphI/MseI	Yes	797226303	680279662	5620409	5399469	0.9607
Total			15088825401	12652547158	132965081	120153757	0.903767
